# Supplementary material for: Three episodes of recurrent Takotsubo syndrome pre- and post-heart transplantation: a case report
Source: Eur Heart J Case Rep. 2025 Apr 28;9(5):ytaf213. doi: 10.1093/ehjcr/ytaf213 (PMC12063087; doi:10.1093/ehjcr/ytaf213)
Supplement: ytaf213_Supplementary_Data [file ytaf213_supplementary_data.zip]

Archive with 4 entries (4 files):
- Echo_First TTS episode_recovery.mp4
- Echo_Second TTS episode_recovery.mp4
- Echo_Third TTS episode_acute.mp4
- Echo_Third TTS episode_recovery.mp4
